# Supplementary material for: Molecular mechanism of complement inhibition by the trypanosome receptor ISG65
Source: eLife. 2024 Apr 24;12:RP88960. doi: 10.7554/eLife.88960 (PMC11042801; doi:10.7554/eLife.88960)
Supplement: Figure 3—source data 4. [file elife-88960-fig3-data4.zip]

Archive with 1 entries (1 files):
- Figure 3 - source data 4.tif
